# Supplementary material for: Distinct Campylobacter fetus lineages adapted as livestock pathogens and human pathobionts in the intestinal microbiota
Source: Nat Commun. 2017 Nov 8;8:1367. doi: 10.1038/s41467-017-01449-9 (PMC5678084; doi:10.1038/s41467-017-01449-9)
Supplement: Supplementary file 3 — Supplementary Data 1 [file 41467_2017_1449_MOESM3_ESM.xls]

## Sheet: Hoja1
Accession Number	Lane	Identifier	Strain	Year	Country	Host	Source	Subspecies**
ERS672242	16244_6#1	FR10	2006/367h	2006	France	Human	CSF	Cff
ERS672243	16244_6#2	FR11	2006/479h	2006	France	Human	Feces	Cff
ERS672244	16244_6#3	FR12	2006/588h	2006	France	Human	CSF	Cff
ERS672245	16244_6#4	FR13	2006/621h	2006	France	Human	Blood	Cff
ERS672246	16244_6#5	FR14	2006/649h	2006	France	Human	Feces	Cff
ERS672247	16244_6#6	FR15	2008/170h	2008	France	Human	Feces	Cff
ERS672248	16244_6#7	FR16	2008/568h	2008	France	Human	Joint fluid	Cff
ERS672249	16244_6#8	FR17	2008/604h	2008	France	Human	Feces	Cff
ERS672250	16244_6#9	FR18	2008/691h	2008	France	Human	CSF	Cff
ERS672251	16244_6#10	FR19	2008/755h	2008	France	Human	Blood	Cff
ERS672252	16244_6#11	FR20	2008/898h	2008	France	Human	Blood	Cff
ERS672253	16244_6#12	FR21	2010/41h	2010	France	Human	Feces	Cff
ERS672254	16244_6#13	FR22	2010/524h	2010	France	Human	Kidney	Cff
ERS672255	16244_6#14	FR23	2010/1094h	2010	France	Human	Blood	Cff
ERS672256	16244_6#15	FR24	2010/1119h	2010	France	Human	Feces	Cff
ERS672257	16244_6#16	FR25	2010/1180h	2010	France	Human	Blood	Cff
ERS672258	16244_6#17	FR26	2012/60h	2012	France	Human	Feces	Cff
ERS672259	16244_6#18	FR27	2012/185h	2012	France	Human	Blood	Cff
ERS672260	16244_6#19	FR28	2012/286h	2012	France	Human	Blood	Cff
ERS672261	16244_6#20	FR29	2012/331h	2012	France	Human	Blood	Cff
ERS672263	16244_6#22	FR31	2012/879h	2012	France	Human	Feces	Cff
ERS672264	16244_6#23	FR32	2012/1045h	2012	France	Human	Joint fluid	Cff
ERS672265	16244_6#24	FR33	2014/52h	2014	France	Human	CSF	Cff
ERS672266	16244_6#25	FR34	2014/602h	2014	France	Human	Blood	Cff
ERS672267	16244_6#26	FR35	2014/790h	2014	France	Human	Blood	Cff
ERS672269	16244_6#28	FR37	2014/947h	2014	France	Human	Blood	Cff
ERS672270	16244_6#29	FR38	2014/1097h	2014	France	Human	Feces	Cff
ERS672271	16244_6#30	FR39	2007/123h	2007	France	Human	CSF	Cff
ERS672272	16244_6#31	FR40	2009/56h	2009	France	Human	CSF	Cff
ERS672273	16244_6#32	TR1	CF156	2013	Turkey	Human	Blood	Cff
ERS672276	16244_6#33	UK16	21-C0091-10-14_2	2014	UK	Bovine	Prepuce	Cfvi*
ERS672211	16473_4#64	CA27	CAN_66Y	2012	Canada	Bovine	Prepuce	Cfv
ERS672212	16473_4#65	CA28	CAN_TD	2011	Canada	Bovine	Prepuce	Cfv
ERS672218	16473_4#71	JP1	GTC _08732	1979	Japan	Human	CSF	Cff
ERS672220	16473_4#73	JP3	GTC _11236	NA	Japan	Human	Feces	Cff
ERS672224	16473_4#77	JP8	96-48	1993	Japan	Human	Feces	Cff
ERS672226	16473_4#79	JP10	01-187	2001	Japan	Human	Blood	Cff
ERS672233	16473_4#86	FR1	2004/103h	2004	France	Human	CSF	Cff
ERS672234	16473_4#87	FR2	2004/199h	2004	France	Human	CSF	Cff
ERS672235	16473_4#88	FR3	2004/359h	2004	France	Human	Blood	Cff
ERS672236	16473_4#89	FR4	2004/362h	2004	France	Human	Placenta	Cff
ERS672237	16473_4#90	FR5	2004/526h	2004	France	Human	Feces	Cff
ERS672238	16473_4#91	FR6	2004/598h	2004	France	Human	Blood	Cff
ERS672239	16473_4#92	FR7	2004/605h	2004	France	Human	Feces	Cff
ERS672240	16473_4#93	FR8	2004/637h	2004	France	Human	Joint fluid	Cff
ERS672241	16473_4#94	FR9	2006/222h	2006	France	Human	Blood	Cff
ERS739225	17059_2#6	CA17	ID111063	2011	Canada	Human	Blood	Cff
ERS739226	17059_2#7	CA18	ID117228	2012	Canada	Human	Blood	Cff
ERS739227	17059_2#8	CA19	ID129038	2013	Canada	Human	Blood	Cff
ERS739228	17059_2#9	CA20	ID131159	2014	Canada	Human	Feces	Cff
ERS739229	17059_2#10	CA21	ID134381	2014	Canada	Human	Feces	Cff
ERS739230	17059_2#11	CA22	ID136207	2014	Canada	Human	Blood	Cff
ERS739231	17059_2#12	CA23	ID136551	2014	Canada	Human	Blood	Cff
ERS739232	17059_2#13	CA24	ID136656	2014	Canada	Human	Blood	Cff
ERS739233	17059_2#14	CA25	ID136706	2014	Canada	Human	Blood	Cff
ERS739234	17059_2#15	CA26	ID132939	2014	Canada	Human	Blood	Cff
ERS739235	17059_2#16	AR1	99/801	1999	Argentina	Bovine	Prepuce	Cff
ERS739236	17059_2#17	AR2	00/398	2000	Argentina	Bovine	Fetus	Cff
ERS739237	17059_2#18	AR3	00/564	2000	Argentina	Bovine	Prepuce	Cff
ERS739238	17059_2#19	AR4	01/320	2001	Argentina	Bovine	Fetus	Cff
ERS739239	17059_2#20	AR5	01/210	2001	Argentina	Bovine	VM	Cff
ERS739240	17059_2#21	AR6	02/146	2002	Argentina	Bovine	Fetus	Cfvi*
ERS739241	17059_2#22	AR7	03/596	2003	Argentina	Bovine	VM	Cff
ERS739242	17059_2#23	AR8	04/875	2004	Argentina	Bovine	Fetus	Cff
ERS739243	17059_2#24	AR9	05/394	2005	Argentina	Bovine	Fetus	Cff
ERS739244	17059_2#25	AR10	05/434	2005	Argentina	Bovine	VM	Cff
ERS739245	17059_2#26	AR11	06/340	2006	Argentina	Bovine	Prepuce	Cff
ERS739246	17059_2#27	AR12	06/195	2006	Argentina	Bovine	VM	Cfvi*
ERS739247	17059_2#28	AR13	07/379	2007	Argentina	Bovine	Fetus	Cfvi*
ERS739248	17059_2#29	AR14	07/485	2007	Argentina	Bovine	VM	Cff
ERS739249	17059_2#30	AR15	08/362	2008	Argentina	Bovine	Fetus	Cff
ERS739250	17059_2#31	AR16	10/247	2010	Argentina	Bovine	Prepuce	Cff
ERS739251	17059_2#32	AR17	10/445	2010	Argentina	Bovine	Prepuce	Cff
ERS739252	17059_2#33	AR18	11/360	2011	Argentina	Bovine	Fetus	Cff
ERS739253	17059_2#34	AR19	11/427	2011	Argentina	Bovine	VM	Cff
ERS739255	17059_2#36	AR21	15/301	2015	Argentina	Bovine	VM	Cff
ERS739256	17059_2#37	TW1	2975	2002	Taiwan	Human	Blood	Cff
ERS739257	17059_2#38	TW2	923	2003	Taiwan	Human	Blood	Cff
ERS739258	17059_2#39	TW3	7035	2004	Taiwan	Human	Blood	Cff
ERS739259	17059_2#40	TW4	My5726	2006	Taiwan	Human	Blood	Cff
ERS739260	17059_2#41	TW5	1592	2006	Taiwan	Human	Blood	Cff
ERS739261	17059_2#42	TW6	1830	2008	Taiwan	Human	Blood	Cff
ERS739262	17059_2#43	TW7	8468	2009	Taiwan	Human	Blood	Cff
ERS739263	17059_2#44	TW8	0003304-2	2009	Taiwan	Human	Blood	Cff
ERS739264	17059_2#45	TW9	2115	2010	Taiwan	Human	Blood	Cff
ERS739265	17059_2#46	TW10	2819	2010	Taiwan	Human	Blood	Cff
ERS739266	17059_2#47	TW11	5871	2010	Taiwan	Human	Blood	Cff
ERS739267	17059_2#48	TW12	1666	2011	Taiwan	Human	Blood	Cff
ERS739270	17059_2#51	TW15	9502	2011	Taiwan	Human	Blood	Cff
ERS739271	17059_2#52	TW16	800	2011	Taiwan	Human	Blood	Cfv
ERS739272	17059_2#53	TW17	8031708	2012	Taiwan	Human	Blood	Cff
ERS739273	17059_2#54	TW18	8025552	2013	Taiwan	Human	Blood	Cff
ERS739274	17059_2#55	TW19	3069482	2014	Taiwan	Human	Blood	Cff
ERS739275	17059_2#56	SP1	C1	2009	Spain	Bovine	Prepuce	Cfv
ERS739276	17059_2#57	SP2	C2	2007	Spain	Bovine	Prepuce	Cfv
ERS739277	17059_2#58	SP3	C3	2008	Spain	Bovine	Prepuce	Cff
ERS739278	17059_2#59	SP4	C4	2009	Spain	Bovine	Prepuce	Cff
ERS739279	17059_2#60	SP5	C5	2010	Spain	Bovine	Prepuce	Cff
ERS739280	17059_2#61	SP6	C6	2010	Spain	Bovine	Prepuce	Cfv
ERS739281	17059_2#62	SP7	C7	2007	Spain	Bovine	Prepuce	Cff
ERS739282	17059_2#63	SP8	C8	2002	Spain	Bovine	Prepuce	Cff
ERS739285	17059_2#66	SP11	C11	2014	Spain	Bovine	Prepuce	Cff
ERS739286	17059_2#67	SP12	C12	2004	Spain	Bovine	Prepuce	Cfvi*
ERS739287	17059_2#68	SP13	C13	2011	Spain	Bovine	Prepuce	Cff
ERS739288	17059_2#69	SP14	C14	2002	Spain	Bovine	Prepuce	Cff
ERS739289	17059_2#70	SP15	C15	2008	Spain	Bovine	Prepuce	Cff
ERS739290	17059_2#71	SP16	C16	2008	Spain	Bovine	Prepuce	Cff
ERS739291	17059_2#72	SP17	C17	2002	Spain	Bovine	Prepuce	Cff
ERS739293	17059_2#74	SP19	C19	2006	Spain	Bovine	Prepuce	Cfv
ERS739294	17059_2#75	SP20	C20	2010	Spain	Bovine	Prepuce	Cff
ERS739295	17059_2#76	SP21	C21	2010	Spain	Bovine	Prepuce	Cff
ERS739296	17059_2#77	SP22	C22	2008	Spain	Bovine	Prepuce	Cfv
ERS739297	17059_2#78	SP23	C23	2007	Spain	Bovine	Prepuce	Cfv
ERS739298	17059_2#79	SP24	C24	2010	Spain	Bovine	Prepuce	Cfv
ERS739299	17059_2#80	SP25	C25	2011	Spain	Bovine	Prepuce	Cfv
ERS739300	17059_2#81	SP26	C26	2002	Spain	Bovine	Prepuce	Cfvi*
ERS739301	17059_2#82	SP27	C27	2011	Spain	Bovine	Prepuce	Cfv
ERS739302	17059_2#83	SP28	C28	2010	Spain	Bovine	Prepuce	Cfvi*
ERS739303	17059_2#84	SP29	C29	2014	Spain	Bovine	Prepuce	Cff
ERS739304	17059_2#85	SP30	C30	2014	Spain	Bovine	Prepuce	Cfv
ERS739305	17059_2#86	SP31	C31	2002	Spain	Bovine	Prepuce	Cfvi*
ERS739306	17059_2#87	SP32	C32	2004	Spain	Bovine	Prepuce	Cfvi*
ERS739307	17059_2#88	SP33	C33	2002	Spain	Bovine	Prepuce	Cfvi*
ERS739308	17059_2#89	SP34	C34	2002	Spain	Bovine	Prepuce	Cfv
ERS686632	17150_1#53	GER1	BS 201/02	2002	Germany	Bovine	Prepuce	Cfv
ERS686633	17150_1#54	GER2	BS 76/04	2004	Germany	Bovine	Fetus	Cfv
ERS686634	17150_1#55	GER3	BS 38/06	2006	Germany	Bovine	Prepuce	Cfv
ERS686635	17150_1#56	GER4	07BS020	2007	Germany	Bovine	Prepuce	Cfv
ERS686636	17150_1#57	GER5	08CS0024	2008	Germany	Bovine	Prepuce	Cfv
ERS686637	17150_1#58	GER6	09CS0030	2009	Germany	Bovine	Prepuce	Cfv
ERS686638	17150_1#59	GER7	11CS0190	2011	Germany	Bovine	Prepuce	Cfv
ERS686639	17150_1#60	GER8	11CS0191	2011	Germany	Bovine	Prepuce	Cfv
ERS686640	17150_1#61	GER9	13CS0183	2013	Germany	Bovine	Prepuce	Cfv
ERS686641	17150_1#62	GER10	14CS0001	2014	Germany	Bovine	Prepuce	Cfv
ERS686642	17150_1#63	GER11	BS 456/99	1999	Germany	Ovine	Fetus	Cff
ERS686643	17150_1#64	GER12	BS 458/99	1999	Germany	Bovine	Fetus	Cff
ERS686644	17150_1#65	GER13	BS 03/04	2004	Germany	Bovine	Fetus	Cff
ERS686645	17150_1#66	GER14	BS 91/05	2005	Germany	Bovine	Prepuce	Cff
ERS686646	17150_1#67	GER15	08CS0027	2008	Germany	Bovine	Prepuce	Cff
ERS686648	17150_1#69	GER17	11CS0098	2011	Germany	Ovine	Placenta	Cff
ERS686649	17150_1#70	GER18	12CS0302	2012	Germany	Bovine	Prepuce	Cff
ERS686650	17150_1#71	GER19	13CS0001	2013	Germany	Bovine	Prepuce	Cff
ERS686651	17150_1#72	GER20	13CS0373	2013	Germany	Monkey	Feces	Cff
ERS686652	17150_1#73	CA1	001A-0374	2005	Canada	Human	Blood	Cff
ERS686653	17150_1#74	CA20	001A-0648	2007	Canada	Human	Blood	Cff
ERS846544	18048_2#1	NZ1	LR133	2014	New Zealand	Ovine	Fetus	Cff
ERS846553	18048_2#10	UK1	1	1996	UK	Bovine	Prepuce	Cff
ERS846554	18048_2#11	UK2	2	1997	UK	Bovine	Prepuce	Cff
ERS846555	18048_2#12	UK3	3	1997	UK	Ovine	Placenta	Cff
ERS846556	18048_2#13	UK4	4	1998	UK	Ovine	Placenta	Cff
ERS846557	18048_2#14	UK5	5	1999	UK	Ovine	Placenta	Cff
ERS846558	18048_2#15	UK6	6	2000	UK	Bovine	Prepuce	Cff
ERS846559	18048_2#16	UK7	7	2001	UK	Ovine	Fetus	Cff
ERS846560	18048_2#17	UK8	8	2002	UK	Ovine	Fetus	Cff
ERS846561	18048_2#18	UK9	9	2003	UK	Ovine	Placenta	Cff
ERS846562	18048_2#19	UK11	12	2006	UK	Ovine	Placenta	Cff
ERS846563	18048_2#20	UK12	13	2006	UK	Bovine	Prepuce	Cff
ERS846564	18048_2#21	UK13	14	2007	UK	Ovine	Placenta	Cff
ERS846565	18048_2#22	UK14	15	2007	UK	Ovine	Placenta	Cff
ERS846566	18048_2#23	UK15	17	2008	UK	Ovine	Fetus	Cff
ERS846567	18048_2#24	JP16	JCM_2528	1968	UK	Bovine	VM	Cfv
ERS846568	18048_2#25	BR1	161/97	1997	Brazil	Bovine	Prepuce	Cfv
ERS846569	18048_2#26	BR2	515/98	1998	Brazil	Bovine	Prepuce	Cfv
ERS846575	18048_2#32	BR8	52/13_5	2013	Brazil	Bovine	Prepuce	Cfv
GCA_001686885.1	cff01165	AR22	01/165	2001	Argentina	Bovine	VM	Cfvi*
NA	cff90189	AR23	90/189	1990	Argentina	Bovine	Fetus	Cff
NA	cff12218	AR24	12/218	2012	Argentina	Bovine	Fetus	Cff
NA	cfv90264	AR25	90/264	1990	Argentina	Bovine	Fetus	Cfv
NA	cfv05355	AR26	05/355	2005	Argentina	Bovine	Fetus	Cfv
GCA_001399955.1	NA	UY1	H1-UY	2014	Uruguay	Human	Blood	Cff
NA	NA	UY2	HC1	2014	Uruguay	Human	Blood	Cff
NA	NA	UY3	HC2	2014	Uruguay	Human	CSF	Cff
GCA_000759515.1	NA	AR27	97/608	1997	Argentina	Bovine	Placenta	Cfv
GCA_000967135.1	NA	US2	84/112	1984	US	Bovine	VM	Cfv
GCA_000773615.1	NA	IN1	MMM01	2013	India	Human	Blood	Cff
GCA_000015085.1	NA	US3	82-40	2006	US	Human	Blood	Cff
GCA_000759485.1	NA	AR28	04/554	2004	Argentina	Bovine	Fetus	Cff
GCA_000414135.1	NA	AR29	99/541	1999	Argentina	Bovine	Prepuce	Cfvi*
GCA_000744025.1	NA	AU1	64-221	1967	Australia	Bovine	VM	Cfvi*
GCA_000222425.1	NA	UK18	NCTC10354T	1952	UK	Bovine	VM	Cfv
GCA_000744035.1	NA	AU2	B6	1964	Australia	Bovine	VM	Cfv
GCA_000512745.2	NA	AR30	03/293	2003	Argentina	Bovine	Fetus	Cfvi*
GCF_000814265.1	NA	NA	Pet-3	2009	Taiwan	Lizard	Feces	Cft
GCF_000495505.1	NA	NA	03-427	2003	NA	NA	NA	Cft
ERS672213	16473_4#66	NA	RA36	2011	Italy	Turtle	Feces	Cft
ERS672214	16473_4#67	NA	RA8	2011	Italy	Turtle	Feces	Cft
ERS739268	17059_2#49	NA	0008764	2011	Taiwan	Human	Blood	Cft
ERS739269	17059_2#50	NA	0006027	2011	Taiwan	Human	Blood	Cft
*Cfvi: Campylobacter fetus subsp. venerealis biovar intermedius
**Subspecies were defined based on the results of 1% glycine and H2S results or by genotyping.
