# Supplementary material for: Distinct Campylobacter fetus lineages adapted as livestock pathogens and human pathobionts in the intestinal microbiota
Source: Nat Commun. 2017 Nov 8;8:1367. doi: 10.1038/s41467-017-01449-9 (PMC5678084; doi:10.1038/s41467-017-01449-9)
Supplement: Supplementary file 4 — Supplementary Data 2 [file 41467_2017_1449_MOESM4_ESM.xls]

## Sheet: Hoja1
gene	human	bovine	absolute difference	annotation	function	where
group_2969	1.60821	1.61281	0.004603	thioredoxin domain-containing protein	NA	both
expD_2	1.61075	1.7	0.089246	TonB system transport protein ExbD	transporter	both
braC	1.66257	1.35522	0.307353	branched-chain amino-acid ABC transport system periplasmic binding protein	amino acid transport	both
bdlA_2	1.96968	2.41461	0.444938	Methyl-accepting chemotaxis protein	bacterial chemotaxis	both
group_3593	1.45689	1.93039	0.473502	membrane protein	NA	both
rsmI	1.92002	2.39771	0.477692	tetrapyrrole methylase	ribosome biogenesis	both
group_3664	2.46025	1.93271	0.52754	outer membrane lipoprotein MapA	NA	both
group_2048	1.88693	2.44486	0.557933	hypothetical protein	NA	both
prmA_2	6.18439	5.60555	0.57884	ribosomal protein L11 methyltransferase	ribosome biogenesis	both
yedV	1.73284	1.09816	0.634684	histidine kinase	signal transduction	both
group_1643	2.20089	1.5458	0.655085	YjgP/YjgQ permease	NA	both
napH	1.71725	0.992303	0.724952	quinol dehyrdogenase membrane component		human
glnG	0.963313	1.69352	0.730211	acetoacetate metabolism regulatory protein AtoC	signal transduction	bovine
group_3052	2.46068	3.28441	0.82373	DNA polymerase III subunit delta'	NA	both
group_3214	0.848674	1.68724	0.838564	YyaQ	NA	bovine
rlmB	0.556449	1.55517	0.998724	RNA methyltransferase	ribosome biogenesis	bovine
trpC	2.30215	1.29282	1.00933	indole-3-glycerol-phoshpate synthase	amino acid metabolism	both
ribD	1.65417	0.576359	1.07781	riboflavin biosynthesis protein RibD	cofactors and vitamin metabolism	human
plsY	1.22239	0.139493	1.08289	putative glycerol-3-phosphate acyltransferase PlsY	lipid metabolism	human
cbpA	0.51789	1.60165	1.08376	co-chaperone protein DnaJ	molecular chaperone	bovine
rnpA	1.06378	2.15332	1.08953	ribonuclease P protein component	tRNA biogenesis	both
leuE	0.749185	1.8422	1.09301	LysE family translocator protein	transporter	bovine
miaA	1.71481	0.615649	1.09916	tRNA delta(2)-isopentenylpyrophosphate transferase	polyketides and terpenoids metabolism	human
pstS	1.11219	2.27316	1.16096	phosphate ABC transporter substrate-binding protein	transporter	both
group_3707	0.428743	1.61207	1.18333	glutamine amidotransferase	amino acid metabolism	bovine
oprF	0.596101	1.8297	1.2336	outer membrane fibronectin-binding protein	cell adhesion	bovine
grpE	0.78241	2.03084	1.24843	co-chaperone GrpE	molecular chaperone	bovine
group_3178	1.2959	2.56412	1.26823	formate hydrogenlyase maturation protein HycH	nucleotide metabolism	both
galU	5.99692	7.27102	1.27409	UTP-glucose-1-phosphate uridylyltransferase	carbohydrate metabolism	both
serS	1.99538	0.718484	1.2769	Seryl-tRNA synthetase	translation	human
yfkO	0.106832	1.54129	1.43446	nitroreductase	NA	bovine
rsc	0.296794	1.76016	1.46337	GatB/YqeY family protein	translation	bovine
group_1621	0.232579	1.69935	1.46677	putative vesicular transport factor Uso1p	NA	bovine
group_2231	0.446527	1.91995	1.47342	integral membrane protein	NA	bovine
group_3818	1.71713	0.164565	1.55257	Transport-associated protein	transporter	human
group_3805	1.75545	0.200504	1.55495	FdhC	transporter	human
nuoK	0.157815	1.72093	1.56311	NADH-quinone oxidoreductase, k subunit	oxidative phosphorylation	bovine
group_3814	0.683797	2.24991	1.56612	putative lipoprotein	NA	bovine
group_3275	1.93422	0.31268	1.62154	hypothetical protein	NA	human
group_3256	0.667794	2.29209	1.6243	DNA gyrase subunit B	DNA metabolism	bovine
ynfM	0.0449686	1.67282	1.62785	putative transport protein	transporter	bovine
hemN_1	0	1.64266	1.64266	coproporphyrinogen III oxidase	iron metabolism	bovine
pgpA	2.41145	0.69769	1.71376	physphatidylglycerophosphatase A	lipid metabolism	human
pcm	0.329341	2.11607	1.78673	Protein-L-isoaspartate O-methyltransferase	NA	bovine
group_2030	0.404446	2.24638	1.84193	ankyrin repeat-containing protein	NA	bovine
group_3246	4.66149	2.78398	1.87752	Cpp22	sulfite exporter	both
murE	1.88715	0	1.88715	UDP-N-acetylmuramoylalanyl-D-glutamate—2,6-diamiopimelate ligase	peptidoglycan biosynthesis/amino acid metabolism	human
fliE	0.275591	2.2341	1.95851	flagellar hook-basal body protein FliE	motility	bovine
group_2286	0.00534439	1.97921	1.97386	mammalian cell entry protein	host cell colonization	bovine
proB	0.757713	2.75194	1.99423	gamma-glutamyl kinase	amino acid metabolism	bovine
ydfG	0.393404	2.3905	1.9971	NADP-dependent l-serine/l-allo-threonine dehydrogenase YdfG	amino acid metabolism/nucleotide metabolism	bovine
basR	0.0415517	2.15088	2.10933	response regulator	iron metabolism	bovine
coaX	2.88266	0.553052	2.3296	phantothenate kinase	cofactors and vitamin metabolism/amino acid metabolism	human
yceI	2.56411	0.0977908	2.46632	YceI protein	transporter	human
cheV	1.06093	3.53592	2.475	chemotaxis protein CheV	bacterial chemotaxis	both
group_3670	2.80746	0	2.80746	glycoprotease family protein	tRNA biogenesis	human
rimO	3.07626	0.240618	2.83564	2-methylthioadenine synthetase	ribosome biogenesis	human
modE	3.19502	0.319091	2.87593	ModE family transcriptional regulator	transcription	human
merA	0.161076	3.09014	2.92906	pyridine nucleotide-disulfide oxidoreductase YkgC	detoxification	bovine
pta	4.14788	1.13837	3.00951	phosphate acetyltransferase	carbon metabolism	both
group_2469	3.44	0.385045	3.05495	Cys/Met metabolism pyridoxal-phosphate-dependent enzyme	amino acid metabolism	human
group_2243	3.46091	0.249909	3.211	metallophosphoesterase	LPS biosynthesis	human
yvdT	4.66992	1.38648	3.28343	transcription regulator protein	transcription	both
group_3034	0	3.28726	3.28726	hypothetical protein	NA	bovine
gpsA	1.24947	4.60213	3.35266	NAD(P)H-dependent glycerol-3-phosphate dehydrogenase	lipid metabolism	both
potA_1	5.64109	2.03246	3.60863	ABC transporter ATP-binding protein	transporter	both
dnaJ_2	4.06049	0.187355	3.87314	DnaJ domain-containing protein	molecular chaperone	human
group_3225	5.01725	1.0347	3.98255	hypothetical protein	NA	both
cymR	0.144856	4.23293	4.08808	BadM/Rrf2 family transcriptional regulator	oxidative stress/amino acid metabolism	bovine
group_3108	4.39833	0.286148	4.11218	integral membrane protein	NA	human
group_1613	5.25616	0.94375	4.31241	Acyl-CoA dehydrogenase	lipid metabolism	human
group_3547	4.94571	0.397076	4.54864	hypothetical protein	NA	human
group_1943	5.21625	0.581911	4.63434	ribosomal protein L11 methyltransferase	ribosome biogenesis	human
pleD_2	6.2621	1.56639	4.69571	diguanylate cyclase	signal transduction	both
yoaE	0.0870085	4.79043	4.70342	TerC protein	transporter	bovine
yphA	4.93542	0.128585	4.80683	integral membrane protein	NA	human
mlaA	6.11985	0.872028	5.24782	VacJ family lipoprotein	NA	human
group_3761	3.4307	8.88264	5.45193	hypothetical protein	NA	both
group_1917	6.78104	0.673137	6.10791	isochorismatase superfamily hydrolase	cofactors and vitamin metabolism	human
group_3793	1.10562	7.92808	6.82247	putative flagellar motility protein	motility	both
argS	9.93292	2.74072	7.19221	Arginyl-tRNA synthetase	tRNA biogenesis/amino acid metabolism	both
group_2688	9.06174	0.109558	8.95218	lipoprotein	NA	human
capD_2	9.94748	0.0888711	9.85861	putative epimerase/dehydratase WbiI	LPS biosynthesis	human
group_3795	14.1523	3.7444	10.4079	putative periplasmic protein	NA	both
lolD_2	2.3061	13.7113	11.4052	ABC transport protein	transporter	both
group_2781	16.7227	4.52509	12.1976	membrane protein	NA	both
mtaD	17.7274	3.02593	14.7015	chlorohydrolase	amino acid metabolism	both
group_8407	4.17123	-147.513	151.684	zinc uptake regulation protein	transporter	human
iscR	3.92178	-169.613	173.535	BadM/Rrf2 family transcriptional regulator	transcription	human
basS_1	-465.623	7.02521	472.648	two-component sensor	iron metabolism	bovine
trmD	4.0836	-1099.21	1103.29	tRNA (guanine-N(1)-)-methyltransferase	tRNA biogenesis	human
group_3119	15.0687	-1535.2	1550.27	general glycosylation pathway protein	NA	human
flgD	14.35	-2182.2	2196.54	flagellar basal body rod modification protein	motility	human
group_3693	-2969.05	1.78977	2970.84	ferric receptor CfrA	iron metabolism	bovine
group_3145	6.95739	-3425.74	3432.69	putative H-T-H containing protein	NA	human
