# Supplementary material for: Distinct Campylobacter fetus lineages adapted as livestock pathogens and human pathobionts in the intestinal microbiota
Source: Nat Commun. 2017 Nov 8;8:1367. doi: 10.1038/s41467-017-01449-9 (PMC5678084; doi:10.1038/s41467-017-01449-9)
Supplement: Supplementary file 5 — Supplementary Data 3 [file 41467_2017_1449_MOESM5_ESM.xls]

## Sheet: Hoja1
Gene	Ortholog Group	Identity	Query Cov.	Bitscore	Species
virB2/trbC	group_6726	98.98	98	151	Campylobacter fetus
		89.899	99	144	Campylobacter ureolyticus
		88.776	98	140	Campylobacter ureolyticus
		85.714	98	140	Campylobacter fetus
		69.388	98	110	Campylobacter fetus
	group_7112	100	99	157	Campylobacter ureolyticus
		98.98	98	154	Campylobacter ureolyticus
		88.776	98	144	Campylobacter fetus
		88.776	98	140	Campylobacter fetus
		72.449	98	116	Campylobacter fetus
	group_7024	95.918	98	119	Campylobacter fetus
		88.889	99	115	Campylobacter ureolyticus
		87.755	98	112	Campylobacter ureolyticus
		84.694	98	108	Campylobacter fetus
		66.327	98	83.6	Campylobacter coli
	group_1567	100	99	122	Campylobacter fetus
		97.938	99	120	Campylobacter fetus
		89.691	99	112	Campylobacter fetus
		88.66	99	112	Campylobacter fetus
	group_1568	100	99	122	Campylobacter fetus
		97.938	99	120	Campylobacter fetus
		89.691	99	112	Campylobacter fetus
		88.66	99	112	Campylobacter fetus
	group_1569	100	99	122	Campylobacter fetus
		97.938	99	120	Campylobacter fetus
		89.691	99	112	Campylobacter fetus
		88.66	99	112	Campylobacter fetus
trbH	group_3612	100	92	269	Campylobacter ureolyticus
		46.565	90	111	Helicobacter pullorum
		46.565	90	110	;Helicobacter pullorum
		46.565	90	110	Campylobacter coli
		45.802	90	108	Campylobacter coli
	group_4174	100	90	261	Campylobacter fetus
		82.443	90	222	Campylobacter fetus
		79.389	90	210	Campylobacter fetus
		79.389	90	209	Campylobacter fetus
		79.389	90	209	Campylobacter fetus
	group_4175	99.237	90	259	Campylobacter fetus
		83.206	90	224	Campylobacter fetus
		80.153	90	212	Campylobacter fetus
		80.153	90	212	Campylobacter fetus
		80.153	90	211	Campylobacter fetus
	group_2987	100	99	288	Campylobacter fetus
		99.306	99	286	Campylobacter fetus
		98.611	99	285	Campylobacter fetus
		98.611	99	285	Campylobacter fetus
		98.611	99	285	Campylobacter fetus
trbF	group_1928	99.559	99	428	Campylobacter fetus
		100	99	428	Campylobacter fetus
		97.797	99	419	Campylobacter fetus
		97.357	99	417	Campylobacter fetus
		96.476	99	415	Campylobacter fetus
	group_3610	100	99	417	Campylobacter ureolyticus
		99.545	99	416	Campylobacter fetus
		74.648	96	334	Campylobacter jejuni
		74.648	96	333	Campylobacter jejuni
		74.178	96	332	Campylobacter jejuni
	group_1929	100	99	457	Campylobacter fetus
		99.559	99	455	Campylobacter fetus
		97.357	99	446	Campylobacter fetus
		96.916	99	445	Campylobacter fetus
		96.035	99	442	Campylobacter fetus
	group_1927	99.306	99	292	Campylobacter fetus
		98.611	99	290	Campylobacter fetus
		97.917	99	288	Campylobacter fetus
		96.528	99	285	Campylobacter fetus
		95.833	99	283	Campylobacter fetus
	group_1930	99.559	99	428	Campylobacter fetus
		100	99	428	Campylobacter fetus
		97.797	99	419	Campylobacter fetus
		97.357	99	417	Campylobacter fetus
		96.476	99	415	Campylobacter fetus
trbM	group_322	100	99	513	Campylobacter fetus
		99.592	99	512	Campylobacter fetus
		99.592	99	511	Campylobacter fetus
		99.592	99	511	Campylobacter fetus
		99.592	99	510	Campylobacter fetus
	group_6753	100	99	478	Campylobacter fetus
		98.76	99	472	Campylobacter fetus
		98.712	96	454	Campylobacter fetus
		97.758	92	430	Campylobacter fetus
		54.185	90	241	Campylobacter fetus
	group_2437	98.261	99	466	Campylobacter ureolyticus
		94.348	99	449	Campylobacter ureolyticus
		94.348	99	449	Campylobacter fetus
		62.821	99	294	Campylobacter hominis
		62.128	99	292	Campylobacter corcagiensis
	group_3633	100	99	501	Campylobacter fetus
		83.951	99	429	Campylobacter fetus
		83.539	99	427	Campylobacter fetus
		82.917	98	424	Campylobacter fetus
		47.083	98	204	Campylobacter ureolyticus
	group_326	100	99	516	Campylobacter fetus
		95.547	99	493	Campylobacter fetus
		95.547	99	493	Campylobacter fetus
		95.142	99	490	Campylobacter fetus
		95.142	99	488	Campylobacter fetus
	group_323	97.561	99	507	Campylobacter iguaniorum
		93.902	99	490	Campylobacter fetus
		93.145	99	475	Campylobacter fetus
		93.117	99	474	Campylobacter fetus
		93.117	99	473	Campylobacter fetus
	group_7463	100	99	498	Campylobacter fetus
		98.347	99	489	Campylobacter fetus
		83.539	99	427	Campylobacter fetus
		82.083	98	412	Campylobacter fetus
		44.898	98	201	Campylobacter ureolyticus
	group_328	97.854	99	477	Campylobacter fetus
		97.854	99	476	Campylobacter fetus
		96.17	99	471	Campylobacter fetus
		88.936	99	427	Campylobacter fetus
		84.979	99	409	Campylobacter fetus
	group_332	100	99	186	Campylobacter fetus
		100	99	186	Campylobacter fetus
		98.851	99	185	Campylobacter fetus
		97.701	99	183	Campylobacter fetus
		93.103	99	176	Campylobacter fetus
	group_4127	76.923	99	389	Campylobacter hominis
		76.923	99	387	Campylobacter ureolyticus
		76.923	99	387	Campylobacter corcagiensis
		68.936	99	327	Campylobacter fetus
		61.883	94	284	Campylobacter ureolyticus
	group_6837	72.541	99	374	Campylobacter fetus
		72.541	99	369	Campylobacter fetus
		72.84	99	368	Campylobacter fetus
		72.428	99	368	Campylobacter fetus
		47.154	99	214	Campylobacter corcagiensis
	group_7476	100	99	494	Campylobacter fetus
		82.917	99	424	Campylobacter fetus
		82.083	99	412	Campylobacter fetus
		80.833	99	405	Campylobacter fetus
		47.368	98	202	Campylobacter fetus
mobC	group_4054	74.809	96	195	Campylobacter corcagiensis
		74.046	96	194	Campylobacter ureolyticus
		73.485	96	188	Campylobacter fetus
		60.741	99	164	Campylobacter rectus
		60	99	162	Campylobacter concisus
	group_7118	56.604	99	111	Helicobacter pullorum
		59	94	110	Campylobacter coli
		56	94	106	Staphylococcus aureus
		53.333	96	105	Helicobacter cetorum
		52.427	96	105	Helicobacter suis
	group_4099	100	99	287	Campylobacter fetus
		96.947	90	256	Campylobacter fetus
		72.519	90	195	Campylobacter ureolyticus
		71.756	90	194	Campylobacter corcagiensis
		71.97	90	189	Campylobacter fetus
	group_4131	100	99	209	Escherichia coli
		98.039	99	205	Campylobacter fetus
		84.314	99	182	Campylobacter fetus
		82.105	92	164	Campylobacter fetus
		56.863	99	116	uncultured bacterium
	group_6781	51.042	95	100	Campylobacter jejuni
		48.958	95	100	Campylobacter coli
		52.128	93	99.8	Campylobacter coli
		45.455	99	98.2	uncultured bacterium
		45.833	95	97.8	Campylobacter coli
	group_4137	99.029	99	199	Campylobacter fetus
		33.333	97	47.4	Helicobacter pullorum
		33.962	97	46.6	Bacillus cereus
		33.962	97	45.4	Bacillus cereus
		33	93	45.1	Helicobacter cetorum
virD4/traG	traG_2	99.836	99	1194	Campylobacter fetus
		100	99	1192	Campylobacter fetus
		99.507	99	1188	Campylobacter fetus
		98.52	99	1179	Campylobacter fetus
		97.204	99	1164	Campylobacter fetus
	virD4	100	99	1268	Campylobacter fetus
		99.061	99	1256	Campylobacter iguaniorum
		97.183	99	1232	Campylobacter fetus
		94.976	99	1211	Campylobacter fetus
		94.819	99	1209	Campylobacter fetus
	group_3044	99.012	99	1150	Campylobacter fetus
		97.199	99	1139	Campylobacter fetus
		97.199	99	1135	Campylobacter fetus
		96.046	99	1124	Campylobacter fetus
		94.399	99	1113	Campylobacter ureolyticus
	group_6797	89.531	99	1085	Campylobacter fetus
		86.08	99	1068	Campylobacter concisus
		81.493	99	1011	Campylobacter rectus
		81.493	99	1010	Campylobacter rectus
		81.123	99	1010	Campylobacter fetus
	virD4_1	100	99	1268	Campylobacter fetus
		99.061	99	1256	Campylobacter iguaniorum
		97.183	99	1232	Campylobacter fetus
		94.976	99	1211	Campylobacter fetus
		94.819	99	1209	Campylobacter fetus
	group_1944	100	99	1154	Campylobacter fetus
		65.681	98	751	Campylobacter upsaliensis
		63.88	96	723	Campylobacter fetus
		63.079	97	698	Campylobacter jejuni
		59.768	97	681	Campylobacter coli
	group_7073	68.257	99	847	Campylobacter fetus
		68.257	99	847	Campylobacter fetus
		66.393	99	815	Campylobacter corcagiensis
		56.153	93	622	Helicobacter pullorum
		52.124	98	603	Campylobacter fetus
	group_1299	99.836	99	1228	Campylobacter fetus
		99.671	99	1225	Campylobacter fetus
		98.191	99	1210	Campylobacter fetus
		97.533	99	1207	Campylobacter fetus
		97.533	99	1207	Campylobacter fetus
	group_1942	100	99	1154	Campylobacter fetus
		65.681	98	751	Campylobacter upsaliensis
		63.88	96	723	Campylobacter fetus
		63.079	97	698	Campylobacter jejuni
		59.768	97	681	Campylobacter coli
	group_4055	86.991	99	1138	Campylobacter fetus
		86.52	99	1136	Campylobacter ureolyticus
		80.377	99	1064	Campylobacter fetus
		81.034	99	1059	Campylobacter fetus
		79.843	99	1055	Campylobacter concisus
	group_7293	96.352	99	1177	Campylobacter fetus
		73.013	99	931	Helicobacter magdeburgensis
		74.834	99	928	Campylobacter upsaliensis
		72.682	99	926	Helicobacter cinaedi
		72.682	99	924	Helicobacter cinaedi
	group_3641	100	98	1296	Campylobacter fetus
		96.09	98	1251	Campylobacter fetus
		37.099	93	390	Aggregatibacter actinomycetemcomitans
		36.947	93	388	Aggregatibacter actinomycetemcomitans
		36.102	90	340	Plesiomonas sp. ZOR0011
	group_1961	100	99	1300	Campylobacter fetus
		98.58	99	1286	Campylobacter fetus
		97.468	99	1268	Campylobacter fetus
		90.981	99	1203	Campylobacter fetus
		61.774	99	811	Campylobacter hominis
	group_4090	99.673	99	1225	Campylobacter fetus
		99.836	99	1224	Campylobacter fetus
		99.673	99	1222	Campylobacter fetus
		68.421	99	853	Campylobacter fetus
		68.586	99	853	Campylobacter fetus
	traG	100	99	1169	Campylobacter fetus
		99.321	98	1144	Campylobacter coli
		99.321	98	1141	Campylobacter jejuni
		99.151	98	1141	Campylobacter coli
		98.981	98	1141	Campylobacter jejuni
	group_3510	100	99	1182	Campylobacter fetus
		99.832	99	1180	Campylobacter fetus
		93.813	99	1114	Campylobacter fetus
		71.404	99	826	Campylobacter coli
		71.404	99	826	Campylobacter coli
	group_356	43.333	95	62	Helicobacter cetorum
	group_6866	99.702	99	1281	Campylobacter fetus
		72.35	96	872	Campylobacter ureolyticus
		72.35	96	872	Campylobacter hominis
		66.667	91	785	Campylobacter fetus
		66.83	91	783	Campylobacter fetus
	traG_3	78.076	99	1043	Campylobacter fetus
		77.603	99	1036	Campylobacter fetus
		77.971	99	1034	Campylobacter fetus
		75.119	99	1005	Campylobacter fetus
		63.557	99	855	Campylobacter fetus
	group_7473	100	99	531	Campylobacter fetus
		83.594	98	454	Campylobacter fetus
		82.812	98	452	Campylobacter fetus
		82.812	98	452	Campylobacter fetus
		81.641	98	447	Campylobacter fetus
virB1	group_846	98.859	99	527	Campylobacter fetus
		98.099	99	524	Campylobacter fetus
		98.099	99	523	Campylobacter fetus
	group_3613	100	99	376	Campylobacter fetus
		99.465	99	374	Campylobacter fetus
		93.583	99	349	Campylobacter fetus
		92.513	99	346	Campylobacter ureolyticus
		62.57	94	218	Campylobacter coli
	group_847	84.135	95	333	Campylobacter fetus
		83.173	95	329	Campylobacter fetus
		83.654	95	328	Campylobacter fetus
		84.135	95	312	Campylobacter fetus
		28.708	90	73.9	Burkholderia stagnalis
	group_3010	76.271	97	268	Campylobacter fetus
		76.271	97	267	Campylobacter fetus
		75.706	97	266	Campylobacter fetus
		76.705	97	266	Campylobacter fetus
		76.136	97	266	Campylobacter fetus
	group_7028	88.235	99	334	Campylobacter fetus
		87.701	99	332	Campylobacter fetus
		82.353	99	308	Campylobacter fetus
		81.818	99	306	Campylobacter ureolyticus
		59.669	94	212	Campylobacter coli
	group_352	56.354	92	212	Campylobacter jejuni
		56.354	92	210	Campylobacter coli
		55.801	92	209	Campylobacter coli
		61.667	91	208	Helicobacter pullorum
		61.667	91	207	Campylobacter coli
	group_848	100	99	497	Campylobacter fetus
		95.745	95	456	Campylobacter fetus
		94.894	95	453	Campylobacter fetus
		95.319	95	434	Campylobacter fetus
virB3/trbD	virB4	99.386	99	1580	Campylobacter fetus
		99.386	99	1575	Campylobacter fetus
		99.017	99	1575	Campylobacter fetus
		99.386	99	1574	Campylobacter fetus
		98.649	99	1568	Campylobacter fetus
	group_482	98.168	99	1634	Campylobacter fetus
		97.924	99	1634	Campylobacter fetus
		98.413	99	1634	Campylobacter fetus
		97.192	99	1622	Campylobacter fetus
		93.04	99	1561	Campylobacter fetus
	group_6727	98.897	99	1655	Campylobacter fetus
		99.02	99	1655	Campylobacter fetus
		98.775	99	1650	Campylobacter fetus
		97.304	99	1635	Campylobacter ureolyticus
		76.658	99	1327	Campylobacter fetus
	group_481	98.168	99	1634	Campylobacter fetus
		97.924	99	1634	Campylobacter fetus
		98.413	99	1634	Campylobacter fetus
		97.192	99	1622	Campylobacter fetus
		93.04	99	1561	Campylobacter fetus
	group_346	100	99	193	Campylobacter fetus
		98.958	99	192	Campylobacter fetus
		97.917	99	190	Campylobacter fetus
		96.875	99	189	Campylobacter fetus
		91.667	99	184	Campylobacter fetus
	group_350	100	99	193	Campylobacter fetus
		98.958	99	192	Campylobacter fetus
		97.917	99	190	Campylobacter fetus
		96.875	99	189	Campylobacter fetus
		91.667	99	184	Campylobacter fetus
	group_193	100	99	136	Campylobacter fetus
		97.917	99	133	Campylobacter ureolyticus
		97.917	99	132	Campylobacter fetus
		77.419	96	110	Campylobacter coli
		78.022	94	108	Campylobacter col
	group_192	98.958	99	135	Campylobacter ureolyticus
		98.958	99	134	Campylobacter fetus
		98.958	99	134	Campylobacter fetus
		77.419	96	110	Campylobacter coli
		78.022	94	108	Campylobacter coli
	group_348	100	99	192	Campylobacter fetus
		98.958	99	191	Campylobacter fetus
		97.917	99	190	Campylobacter fetus
		96.875	99	189	Campylobacter fetus
		94.792	99	186	Campylobacter fetus
virB4	ptlC	100	99	1899	Campylobacter fetus
		99.893	99	1897	Campylobacter fetus
		99.893	99	1895	Campylobacter fetus
		99.786	99	1892	Campylobacter fetus
		94.759	99	1806	Campylobacter fetus
	group_1077	100	92	153	Campylobacter fetus
		100	92	153	Campylobacter fetus
		100	92	153	Campylobacter fetus
		100	92	153	Campylobacter fetus
		98.63	92	151	Campylobacter fetus
	ptlC_3	100	99	1802	Campylobacter fetus
		99.783	99	1798	Campylobacter fetus
		72.5	99	1360	Campylobacter fetus
		67.172	99	1246	Campylobacter jejuni
		67.281	99	1245	Campylobacter jejuni
	group_607	95.301	99	1548	Campylobacter fetus
		95.181	99	1546	Campylobacter fetus
		97.015	97	1514	Campylobacter fetus
		89.639	99	1476	Campylobacter iguaniorum
		89.277	99	1470	Campylobacter fetus
	group_606	100	99	1675	Campylobacter fetus
		99.398	99	1669	Campylobacter iguaniorum
		96.145	99	1533	Campylobacter fetus
		89.759	99	1497	Campylobacter fetus
		89.639	99	1494	Campylobacter fetus
	group_949	95.833	99	890	Campylobacter fetus
		94.518	99	876	Campylobacter fetus
		93.64	99	871	Campylobacter fetus
		93.846	98	871	Campylobacter fetus
		64.706	99	610	Campylobacter ureolyticus
	group_3607	99.873	99	1486	Campylobacter fetus
		53.954	99	789	Campylobacter coli
		51.711	99	778	Campylobacter fetus
		52.672	99	774	Helicobacter fennelliae
		52.344	98	754	Campylobacter jejuni
	group_3586	100	99	1851	Campylobacter fetus
		99.566	99	1843	Campylobacter jejuni
		99.458	99	1843	Campylobacter coli
		99.024	99	1839	Campylobacter coli
		98.807	99	1838	Campylobacter coli
	group_7066	64.637	98	1014	Campylobacter corcagiensis
		56.51	97	868	Campylobacter fetus
		56.51	97	867	Campylobacter fetus
		45.666	97	664	Campylobacter jejuni
		44.589	97	650	Campylobacter coli
	group_951	100	97	925	Campylobacter fetus
		98.554	97	912	Campylobacter fetus
		98.554	97	909	Campylobacter fetus
		95.455	97	890	Campylobacter fetus
		55.761	97	526	Campylobacter fetus
	group_3672	78.507	96	525	Campylobacter fetus
		77.612	96	518	Campylobacter fetus
		77.612	96	518	Campylobacter fetus
		77.612	96	516	Campylobacter fetus
		50	95	322	Campylobacter fetus
	group_1967	99.32	99	303	Campylobacter fetus
		99.32	99	303	Campylobacter fetus
		98.63	99	300	Campylobacter fetus
		98.63	99	299	Campylobacter fetus
		89.116	99	266	Campylobacter fetus
	group_3659	100	98	1540	Campylobacter fetus
		62.905	98	969	Helicobacter fennelliae
		61.608	98	955	Helicobacter magdeburgensis
		59.428	98	921	Campylobacter coli
		58.961	98	918	Campylobacter upsaliensis
	group_6877	100	99	1868	Campylobacter fetus
		63.164	99	1180	Campylobacter ureolyticus
		63.272	99	1179	Campylobacter ureolyticus
		63.043	94	1110	Campylobacter ureolyticus
		58.442	99	1078	Campylobacter fetus
	group_4048	91.636	99	1400	Campylobacter corcagiensis
		91.636	99	1399	Campylobacter ureolyticus
		84.988	99	1307	Campylobacter fetus
		78.623	99	1229	Campylobacter concisus
		78.502	99	1228	Campylobacter showae
	group_950	96.44	99	1164	Campylobacter fetus
		95.955	99	1157	Campylobacter fetus
		95.307	99	1153	Campylobacter fetus
		92.557	99	1129	Campylobacter fetus
		55.627	99	705	Campylobacter jejuni
virB5/traC/trbJ	group_1912	100	99	638	Campylobacter fetus
		94.545	99	604	Campylobacter fetus
		82.085	93	528	Campylobacter iguaniorum
		81.35	94	522	Campylobacter fetus
		75.974	93	491	Campylobacter concisus
	group_1911	100	99	638	Campylobacter fetus
		94.545	99	604	Campylobacter fetus
		82.085	93	528	Campylobacter iguaniorum
		81.35	94	522	Campylobacter fetus
		75.974	93	491	Campylobacter concisus
	group_1913	99.676	94	588	Campylobacter iguaniorum
		83.129	99	490	Campylobacter fetus
		81.23	94	486	Campylobacter concisus
		80.368	99	470	Campylobacter fetus
		78.176	93	463	Campylobacter fetus
	group_4124	89.728	99	616	Campylobacter corcagiensis
		87.311	99	600	Campylobacter ureolyticus
		87.311	99	599	Campylobacter hominis
		87.009	99	594	Campylobacter fetus
		80.967	99	560	Campylobacter fetus
	group_344	94.231	99	202	Campylobacter fetus
		93.269	99	199	Campylobacter fetus
		89.423	99	189	Campylobacter fetus
		89.423	99	189	Campylobacter fetus
		89.423	99	189	Campylobacter fetus
	group_7025	88.727	99	428	Campylobacter ureolyticus
		82.784	99	386	Campylobacter ureolyticus
		81.362	99	384	Campylobacter fetus
		55.894	95	228	Campylobacter jejuni
		57.088	94	228	Campylobacter jejuni
	group_2449	100	99	136	Campylobacter fetus
		92.958	97	127	Campylobacter fetus
		62.319	95	89	Campylobacter ureolyticus
		62.319	95	89	Campylobacter ureolyticus
		60.606	90	83.2	Campylobacter ureolyticus
	traC	98.903	99	1472	Campylobacter fetus
		98.217	99	1460	Campylobacter fetus
		97.942	99	1454	Campylobacter fetus
		97.531	99	1449	Campylobacter fetus
		95.885	99	1425	Campylobacter fetus
	group_471	100	99	1461	Campylobacter fetus
		98.217	99	1435	Campylobacter fetus
		98.08	99	1431	Campylobacter fetus
		97.394	99	1424	Campylobacter fetus
		95.885	99	1402	Campylobacter fetus
	group_473	99.083	97	1103	Campylobacter fetus
		98.349	97	1095	Campylobacter fetus
		97.982	97	1090	Campylobacter fetus
		97.248	97	1084	Campylobacter fetus
		95.413	97	1063	Campylobacter fetus
	group_3057	100	99	139	Campylobacter fetus
		99.048	99	139	Campylobacter fetus
		94.286	99	133	Campylobacter fetus
	group_2439	99.77	97	852	Campylobacter fetus
		84.127	97	726	Campylobacter fetus
		84.127	97	726	Campylobacter ureolyticus
		84.127	97	726	Campylobacter ureolyticus
		84.127	97	726	Campylobacter fetus
	group_3585	100	99	169	Campylobacter coli
		98.851	99	168	Campylobacter jejuni
		98.851	99	168	Campylobacter jejuni
		98.837	98	166	Campylobacter jejuni
		91.954	99	160	Campylobacter jejuni
	traC_2	76.087	96	72	Campylobacter fetus
		73.913	96	70.5	Campylobacter fetus
	group_478	85.311	97	1196	Campylobacter fetus
		85.028	97	1193	Campylobacter fetus
		84.605	97	1186	Campylobacter fetus
		83.639	97	1176	Campylobacter fetus
		82.228	97	1154	Campylobacter fetus
	group_4036	81.053	99	305	Campylobacter fetus
		81.053	99	305	Campylobacter fetus
		61.257	99	218	Campylobacter fetus
		50.521	99	171	Campylobacter jejuni
		50.521	99	170	Campylobacter coli
	traC_1	85.714	95	163	Campylobacter fetus
		85.714	95	163	Campylobacter fetus
		89.247	97	150	Campylobacter fetus
		63.441	97	128	Campylobacter peloridis
		63.441	97	128	Campylobacter lari
	group_4109	100	99	165	Campylobacter fetus
		82.955	99	127	Campylobacter fetus
		53.409	97	92.8	Helicobacter sp. CLO-3
		57.303	99	90.9	Campylobacter jejuni
		57.955	98	90.5	Campylobacter jejuni
	group_4116	100	99	854	Campylobacter fetus
		99.762	99	853	Campylobacter fetus
		75.862	96	599	Campylobacter fetus
		57.426	96	447	Campylobacter coli
		56.931	96	441	Campylobacter jejuni
	group_6993	100	99	802	Campylobacter coli
		99.755	99	801	Campylobacter coli
		99.755	99	800	Campylobacter coli
		99.755	99	800	Campylobacter coli
		99.51	99	800	Campylobacter coli
	group_7152	100	99	833	Campylobacter jejuni
		100	99	833	Campylobacter jejuni
		99.756	99	833	Campylobacter jejuni
		99.756	99	832	Campylobacter jejuni
		99.756	99	832	Campylobacter jejuni
	group_476	100	99	1444	Campylobacter fetus
		98.764	99	1430	Campylobacter fetus
		93.004	99	1344	Campylobacter fetus
		91.907	99	1328	Campylobacter fetus
		90.261	99	1307	Campylobacter fetus
	group_3721	89.216	96	150	Campylobacter fetus
		87.5	98	148	Campylobacter fetus
		86.538	98	147	Campylobacter fetus
		65.306	90	97.8	Campylobacter ureolyticus
		64.646	91	97.4	Campylobacter ureolyticus
	group_6999	100	99	693	Campylobacter jejuni
		47.813	96	275	Campylobacter fetus
		47.813	96	275	Campylobacter fetus
		46.965	90	272	Helicobacter sp. MIT 03-1616
		46.965	90	271	Helicobacter typhlonius
virB6/trbL	group_2125	100	99	649	Campylobacter fetus
		97.187	99	636	Campylobacter fetus
		96.931	99	636	Campylobacter fetus
		91.049	99	604	Campylobacter fetus
	group_2447	100	99	541	Campylobacter fetus
		99.405	99	541	Campylobacter fetus
		87.798	99	476	Campylobacter fetus
		87.5	99	474	Campylobacter fetus
	group_1586	94.737	99	655	Campylobacter fetus
		90.476	99	612	Campylobacter fetus
		90.226	99	610	Campylobacter fetus
		87.218	99	602	Campylobacter iguaniorum
		88.221	99	602	Campylobacter fetus
	group_2998	100	99	584	Campylobacter fetus
		99.091	99	573	Campylobacter fetus
		86.061	99	514	Campylobacter fetus
		40.181	98	239	Campylobacter peloridis
		39.879	98	235	Campylobacter lari
	group_1587	94.486	99	653	Campylobacter fetus
		90.226	99	610	Campylobacter fetus
		89.975	99	608	Campylobacter fetus
		86.967	99	600	Campylobacter iguaniorum
		87.97	99	600	Campylobacter fetus
	cmgB6	100	99	488	Campylobacter jejuni
		99.396	99	487	Campylobacter jejuni
		99.396	99	486	Campylobacter jejuni
		96.073	99	482	Campylobacter jejuni
		98.187	99	482	Campylobacter coli
	group_7161	98.276	98	107	Campylobacter fetus
		84.211	97	99	Campylobacter fetus
		82.456	97	92.8	Campylobacter fetus
		82.456	97	92	Campylobacter fetus
		68.421	97	79.3	Campylobacter fetus
	group_6874	100	99	552	Campylobacter fetus
	group_1585	97.995	99	634	Campylobacter fetus
		90.476	99	579	Campylobacter fetus
		90.226	99	578	Campylobacter fetus
		88.972	99	575	Campylobacter fetus
		89.474	99	574	Campylobacter iguaniorum
	group_6845	72.951	99	492	Campylobacter fetus
		72.404	99	486	Campylobacter fetus
		70.959	99	479	Campylobacter fetus
		70.492	99	478	Campylobacter fetus
		69.945	99	476	Campylobacter fetus
	group_7095	99.506	99	708	Campylobacter fetus
		99.012	99	686	Campylobacter fetus
		81.546	99	584	Campylobacter fetus
		82.171	95	570	Campylobacter fetus
		82.574	92	491	Campylobacter fetus
	group_3081	91.892	95	596	Campylobacter ureolyticus
		71.694	99	487	Campylobacter ureolyticus
		77.041	92	478	Campylobacter fetus
		74.873	92	463	Campylobacter fetus
		50.725	96	316	Campylobacter fetus
	group_3066	91.647	99	605	Campylobacter fetus
		77.778	99	488	Campylobacter fetus
		59.579	99	396	Helicobacter pullorum
	group_3677	88.586	98	619	Campylobacter coli
		88.586	98	618	Campylobacter coli
		87.901	99	617	Campylobacter coli
		88.337	98	617	Campylobacter jejuni
		87.901	99	617	Campylobacter coli
	group_4061	90.537	99	581	Campylobacter ureolyticus
		90.793	99	580	Campylobacter fetus
		87.724	99	575	Campylobacter corcagiensis
		77.15	99	516	Campylobacter fetus
		75.25	99	494	Campylobacter rectus
	group_7168	98.522	99	610	Campylobacter fetus
		80.8	92	467	Campylobacter fetus
		80.8	92	467	Campylobacter fetus
		80.371	92	464	Campylobacter fetus
		80.371	92	464	Campylobacter fetus
	group_6729	98.992	99	649	Campylobacter fetus
		95.97	99	621	Campylobacter fetus
		75.381	99	483	Campylobacter ureolyticus
		75.567	99	482	Campylobacter ureolyticus
		61.307	99	382	Campylobacter fetus
	group_1289	98.551	99	641	Campylobacter fetus
		100	98	632	Campylobacter fetus
		99.753	98	630	Campylobacter fetus
		98.519	98	625	Campylobacter fetus
		88.406	99	587	Campylobacter fetus
virB8	group_3496	100	99	394	Campylobacter fetus
		99.537	99	392	Campylobacter fetus
		99.074	99	390	Campylobacter iguaniorum
		92.13	99	370	Campylobacter concisus
		85.185	99	357	Campylobacter rectus
	group_3497	90.741	99	399	Campylobacter fetus
		90.278	99	398	Campylobacter iguaniorum
		90.278	99	397	Campylobacter fetus
		88.426	99	392	Campylobacter concisus
		84.722	99	387	Campylobacter rectus
	group_4049	86.047	99	382	Campylobacter corcagiensis
		85.116	99	379	Campylobacter fetus
		85.116	99	379	Campylobacter ureolyticus
		78.774	98	360	Campylobacter concisus
		79.535	99	359	Campylobacter concisus
	virB8_1	100	99	469	Campylobacter fetus
		98.291	99	463	Campylobacter fetus
		93.162	99	441	Campylobacter fetus
		61.778	95	283	Campylobacter ureolyticus
		60	91	257	Campylobacter fetus
	virB8	51.802	90	201	Campylobacter jejuni
		28.444	90	117	Bordetella bronchiseptica
		28	90	114	Bordetella pertussis
		28.889	90	102	Bordetella pseudohinzii
		28.889	90	101	Bordetella pseudohinzii
	virB8_2	100	99	449	Campylobacter fetus
		96.413	99	440	Campylobacter fetus
		97.758	99	440	Campylobacter fetus
		93.274	99	427	Campylobacter fetus
		92.825	99	426	Campylobacter fetus
	group_1725	100	99	469	Campylobacter fetus
		98.291	99	463	Campylobacter fetus
		93.162	99	441	Campylobacter fetus
		61.778	95	283	Campylobacter hominis
		60	91	257	Campylobacter fetus
	group_4106	100	99	408	Campylobacter fetus
		95.853	97	388	Campylobacter fetus
		71.429	97	291	Helicobacter sp. MIT 11-5569
		67.273	98	290	Helicobacter winghamensis
		68.372	96	290	Helicobacter winghamensis
	group_6711	100	99	369	Campylobacter coli
		99.545	99	367	Campylobacter jejuni
		99.545	99	367	Campylobacter jejuni
		99.545	99	367	Campylobacter jejuni
		99.545	99	366	Campylobacter jejuni
	group_6984	100	99	401	Campylobacter jejuni
		99.543	99	400	Campylobacter coli
		99.543	99	400	Campylobacter coli
		99.543	99	400	Campylobacter jejuni
		99.087	99	399	Campylobacter coli
	group_6871	99.559	99	463	Campylobacter fetus
		59.031	99	266	Campylobacter fetus
		59.031	99	265	Campylobacter fetus
		57.709	99	261	Campylobacter fetus
		57.269	99	259	Campylobacter fetus
	group_6843	85.388	97	368	Campylobacter fetus
		85	98	367	Campylobacter fetus
		83.562	97	363	Campylobacter fetus
		83.562	97	360	Campylobacter fetus
		83.105	97	359	Campylobacter fetus
virB9/trbG	virB_3	100	99	608	Campylobacter fetus
		99.671	99	604	Campylobacter fetus
		99.671	99	604	Campylobacter fetus
		96.711	99	594	Campylobacter fetus
		97.02	99	588	Campylobacter fetus
	virB_1	100	91	554	Campylobacter fetus
		99.301	91	550	Campylobacter fetus
		62.671	91	368	Campylobacter ureolyticus
		62.671	91	368	Campylobacter ureolyticus
		62.671	91	368	Campylobacter hominis
	group_3645	100	99	604	Campylobacter fetus
		91.346	99	564	Campylobacter fetus
		91.026	99	556	Campylobacter fetus
		91.118	97	548	Campylobacter fetus
		53.106	99	320	Campylobacter hominis
	virB	100	99	610	Campylobacter fetus
		99.672	99	607	Campylobacter fetus
		99.344	99	606	Campylobacter fetus
		99.344	99	606	Campylobacter fetus
		90.789	99	559	Campylobacter fetus
	group_2444	100	99	536	Campylobacter fetus
		99.359	99	535	Campylobacter fetus
		99.359	99	535	Campylobacter fetus
		91.987	99	524	Campylobacter fetus
		90.064	99	513	Campylobacter fetus
	group_6794	99.499	95	811	Campylobacter fetus
		81.013	94	644	Campylobacter fetus
		81.25	91	643	Campylobacter concisus
		75	95	599	Campylobacter rectus
		74.505	95	593	Campylobacter concisus
	ptlF	99.662	99	562	Campylobacter coli
		100	99	562	Campylobacter coli
		99.324	99	562	Campylobacter jejuni
		98.986	99	561	Campylobacter jejuni
		99.324	99	561	Campylobacter coli
	group_4105	100	99	625	Campylobacter fetus
		86.624	99	540	Campylobacter fetus
		86.885	97	531	Campylobacter fetus
		67.55	94	384	Helicobacter sp. MIT 11-5569
		66.007	95	383	Campylobacter jejuni
	group_6869	100	93	540	Campylobacter fetus
		65.411	91	378	Campylobacter ureolyticus
		65.411	91	378	Campylobacter hominis
		65.411	91	377	Campylobacter ureolyticus
		65.411	91	376	Campylobacter ureolyticus
	group_1589	91.156	94	548	Campylobacter coli
		90.816	94	546	Campylobacter jejuni
		90.476	94	546	Campylobacter jejuni
		90.816	94	545	Campylobacter jejuni
		90.136	94	544	Campylobacter coli
	group_4050	89.13	99	751	Campylobacter corcagiensis
		88.592	99	744	Campylobacter fetus
		88.35	99	744	Campylobacter ureolyticus
		80.144	99	671	Campylobacter fetus
		65.877	99	558	Campylobacter fetus
	virB_5	79.016	98	509	Campylobacter fetus
		78.033	98	503	Campylobacter fetus
		81.633	95	499	Campylobacter fetus
		77.273	99	498	Campylobacter fetus
		81.293	95	497	Campylobacter fetus
	group_7470	100	99	637	Campylobacter fetus
		88.462	99	572	Campylobacter fetus
		88.141	99	571	Campylobacter fetus
		88.141	99	552	Campylobacter fetus
		87.821	99	549	Campylobacter fetus
	group_3611	100	99	616	Campylobacter ureolyticus
		72.549	99	466	Campylobacter coli
		72.549	99	466	Campylobacter jejuni
		72.222	99	465	Helicobacter pullorum
		71.803	99	464	Campylobacter coli
virB10	group_4097	100	99	784	Campylobacter fetus
		97.512	99	764	Campylobacter iguaniorum
		97.03	99	763	Campylobacter fetus
		81.327	99	646	Campylobacter fetus
		75.735	99	585	Campylobacter concisus
	group_1290	100	99	782	Campylobacter fetus
		99.753	99	776	Campylobacter fetus
		99.012	99	769	Campylobacter fetus
		98.025	99	766	Campylobacter fetus
		98.519	99	764	Campylobacter fetus
	group_1100	99.747	97	714	Campylobacter ureolyticus
		99.746	97	708	Campylobacter fetus
		99.746	97	708	Campylobacter fetus
		99.492	97	708	Campylobacter ureolyticus
		99.239	97	704	Campylobacter fetus
	group_1098	100	99	795	Campylobacter fetus
		98.054	99	775	Campylobacter fetus
		94.84	99	746	Campylobacter fetus
		94.595	99	744	Campylobacter fetus
		73.85	99	555	Campylobacter fetus
	group_6795	98.272	99	790	Campylobacter fetus
		83.047	99	657	Campylobacter iguaniorum
		81.907	99	657	Campylobacter fetus
		81.818	99	650	Campylobacter fetus
		79.707	99	638	Campylobacter concisus
	group_1099	99.756	99	787	Campylobacter fetus
		98.78	99	781	Campylobacter fetus
		94.84	99	745	Campylobacter fetus
		93.382	99	736	Campylobacter fetus
		77.404	99	586	Campylobacter fetus
	group_1292	100	99	782	Campylobacter fetus
		99.753	99	776	Campylobacter fetus
		98.765	99	768	Campylobacter fetus
		98.765	99	766	Campylobacter fetus
		97.778	99	765	Campylobacter fetus
	cmgB10	100	99	784	Campylobacter coli
		99.745	99	783	Campylobacter coli
		99.745	99	782	Campylobacter jejuni
		99.49	99	781	Campylobacter coli
		99.49	99	781	Campylobacter coli
	group_1291	100	99	783	Campylobacter fetus
		99.012	99	771	Campylobacter fetus
		98.519	99	767	Campylobacter fetus
		98.025	99	766	Campylobacter fetus
		98.765	99	766	Campylobacter fetus
	group_4051	92.819	99	645	Campylobacter corcagiensis
		92.819	99	645	Campylobacter ureolyticus
		92.113	94	636	Campylobacter fetus
		74.309	94	514	Campylobacter fetus
		72.055	93	491	Campylobacter fetus
virB11	group_190	99.682	99	634	Campylobacter fetus
		96.497	99	615	Campylobacter ureolyticus
		80.573	99	524	Campylobacter fetus
		77.17	99	502	Campylobacter fetus
		75.159	99	494	Campylobacter fetus
	group_589	95.683	93	524	Campylobacter fetus
		96.377	92	522	Campylobacter fetus
		91.007	93	503	Campylobacter fetus
		90.647	93	502	Campylobacter fetus
		90.647	93	502	Campylobacter fetus
	group_6840	76.375	97	475	Campylobacter fetus
		76.375	97	474	Campylobacter fetus
		73.312	97	471	Campylobacter fetus
		75.974	97	471	Campylobacter fetus
		73.633	97	469	Campylobacter fetus
	group_7472	84.733	98	237	Campylobacter fetus
		83.969	98	235	Campylobacter fetus
		83.969	98	235	Campylobacter fetus
		81.679	98	232	Campylobacter fetus
		81.679	98	231	Campylobacter fetus
	virB_2	100	99	663	Campylobacter fetus
		65.902	92	416	Campylobacter fetus
		65.574	92	416	Campylobacter fetus
		65.574	92	414	Campylobacter fetus
		66.993	92	412	Campylobacter ureolyticus
	group_6756	100	99	686	Campylobacter fetus
		99.699	99	684	Campylobacter fetus
		59.365	94	398	Campylobacter ureolyticus
		60.194	92	395	Campylobacter ureolyticus
		60	96	392	Campylobacter fetus
	group_189	100	99	489	Campylobacter fetus
		100	99	488	Campylobacter fetus
		98.291	99	482	Campylobacter fetus
		98.291	99	481	Campylobacter fetus
		97.863	99	478	Campylobacter fetus
	group_1962	100	99	652	Campylobacter fetus
		99.045	99	646	Campylobacter fetus
		99.045	99	645	Campylobacter fetus
		93.312	99	618	Campylobacter fetus
		91.72	99	605	Campylobacter fetus
	group_1723	100	99	663	Campylobacter fetus
		65.902	92	416	Campylobacter fetus
		65.574	92	416	Campylobacter fetus
		65.574	92	414	Campylobacter fetus
		66.993	92	412	Campylobacter ureolyticus
	trbB	98.966	99	540	Campylobacter fetus
		95.517	99	523	Campylobacter fetus
		95.862	99	523	Campylobacter fetus
		93.793	99	516	Campylobacter iguaniorum
		93.448	99	513	Campylobacter fetus
	group_1935	99.682	99	588	Campylobacter fetus
		97.452	99	577	Campylobacter fetus
		96.178	99	574	Campylobacter iguaniorum
		94.904	99	570	Campylobacter fetus
		94.268	99	563	Campylobacter fetus
	trbB_1	100	98	66.6	Campylobacter fetus
		97.872	98	65.5	Campylobacter fetus
		97.872	98	63.5	Campylobacter fetus
		86.957	96	55.1	Campylobacter fetus
		86.957	96	55.1	Campylobacter fetus
	group_587	99.58	95	459	Campylobacter fetus
		93.671	94	436	Campylobacter fetus
		87.764	94	414	Campylobacter fetus
		87.342	94	414	Campylobacter fetus
		87.342	94	413	Campylobacter fetus
	group_4053	94.498	98	554	Campylobacter corcagiensis
		93.548	99	550	Campylobacter ureolyticus
		93.871	99	550	Campylobacter fetus
		91.586	98	539	Campylobacter fetus
		88.498	99	529	Campylobacter fetus
traI	traI	100	99	1000	Campylobacter fetus
		99.808	99	999	Campylobacter fetus
		99.231	99	992	Campylobacter fetus
		98.462	99	983	Campylobacter fetus
		98.269	99	980	Campylobacter fetus
	group_3047	98.96	97	1222	Campylobacter fetus
		97.91	97	1204	Campylobacter ureolyticus
		97.761	97	1201	Campylobacter ureolyticus
		50.81	96	591	Campylobacter coli
		50.663	96	590	Campylobacter coli
	group_703	100	98	953	Campylobacter fetus
		100	97	951	Campylobacter fetus
		100	96	930	Campylobacter fetus
		95.866	99	928	Campylobacter fetus
		96.559	97	919	Campylobacter fetus
	traI_2	98.269	99	966	Campylobacter fetus
		89.808	99	903	Campylobacter fetus
		90	99	903	Campylobacter fetus
		89.808	99	902	Campylobacter fetus
		89.615	99	899	Campylobacter fetus
	group_706	63.636	90	214	Helicobacter sp. MIT 11-5569
		63.03	90	212	Helicobacter rodentium
		63.03	90	211	Campylobacter coli
		63.03	90	211	Campylobacter coli
		63.03	90	211	Campylobacter jejuni
	group_704	98.269	99	966	Campylobacter fetus
		89.808	99	903	Campylobacter fetus
		90	99	903	Campylobacter fetus
		89.808	99	902	Campylobacter fetus
		89.615	99	899	Campylobacter fetus
traF	group_3710	29.282	97	71.6	Nitrosomonas sp. AL212
		28.177	97	70.9	Nitrosomonas sp. AL212
		29.282	97	70.1	Nitrosomonas oligotropha
		28.729	97	67	Nitrosomonas ureae
		27.624	97	64.7	Nitrosomonas ureae
fic	group_2636	99.64	99	568	Campylobacter fetus
		98.201	99	560	Campylobacter fetus
		97.842	99	558	Campylobacter fetus
		97.482	99	556	Campylobacter fetus
		98.024	91	511	Escherichia coli
	group_3620	100	99	550	Campylobacter fetus
		61.508	93	330	Campylobacter fetus
		58.303	99	327	Helicobacter suis
		57.934	99	324	Helicobacter suis
		59.459	95	315	Helicobacter pylori
	group_4038	100	99	485	Campylobacter fetus
		62.232	96	304	Helicobacter cetorum
		59.227	96	301	Helicobacter suis
		58.952	95	300	Helicobacter heilmannii
		60.714	93	299	Helicobacter ailurogastricus
	fic_2	100	99	452	Campylobacter fetus
		99.552	99	452	Campylobacter fetus
		98.206	99	448	Campylobacter fetus
		75.439	99	336	Campylobacter fetus
		75	99	335	Campylobacter fetus
	fic_1	99.531	99	432	Campylobacter fetus
		99.061	99	430	Campylobacter fetus
		90.61	99	403	Campylobacter fetus
		92.019	99	400	Campylobacter ureolyticus
		91.549	99	399	Campylobacter ureolyticus
	group_2452	98.911	92	877	Campylobacter fetus
	fic_3	100	99	800	Campylobacter fetus
		99.771	99	798	Campylobacter fetus
		98.627	99	789	Campylobacter fetus
	fic	100	99	436	Campylobacter fetus
		99.531	99	433	Campylobacter fetus
		76.847	95	321	Campylobacter fetus
		76.355	95	320	Campylobacter fetus
		75.862	95	319	Campylobacter fetus
	group_2453	93.464	93	840	Campylobacter fetus
	group_1297	100	99	460	Campylobacter fetus
		99.123	99	457	Campylobacter fetus
		98.246	99	454	Campylobacter fetus
		93.392	99	427	Campylobacter coli
		93.392	99	426	Campylobacter jejuni
	group_2988	94.34	99	410	Campylobacter fetus
		93.868	99	407	Campylobacter fetus
		81.863	95	342	Campylobacter fetus
		81.373	95	342	Campylobacter fetus
		80.392	95	340	Campylobacter fetus
	group_1948	99.531	99	432	Campylobacter fetus
		99.061	99	430	Campylobacter fetus
		90.61	99	403	Campylobacter fetus
		92.019	99	400	Campylobacter ureolyticus
		91.549	99	399	Campylobacter ureolyticus
	group_351	97.321	94	407	Campylobacter fetus
		97.321	94	407	Campylobacter fetus
		96.875	94	405	Campylobacter fetus
	group_7329	82.447	94	328	Campylobacter fetus
		79.33	90	301	Campylobacter fetus
		79.33	90	301	Campylobacter fetus
		78.142	92	295	Arcobacter cryaerophilus
		76.503	92	292	Arcobacter skirrowii
